# Supplementary material for: Transphosphorylation of E. coli Proteins during Production of Recombinant Protein Kinases Provides a Robust System to Characterize Kinase Specificity
Source: Front Plant Sci. 2012 Nov 30;3:262. doi: 10.3389/fpls.2012.00262 (PMC3510383; doi:10.3389/fpls.2012.00262)
Supplement: Supplementary Table S1 — Identification of transphosphorylation sites of E. coli proteins mediated by BRI1, BAK1, PEPR1, CDPKβ, or FLS2. Tryptic peptides containing phosphorylated residues (pS or pT) are listed along with the experimental (expt) and calculated (calc) monoisotopic masses and the expectation value (expect) reported in Mascot. The values for spectral counts for each phosphopeptide are the sums from three independent experiments. Values for the abundance of each protein assessed by fluorescence or emPAI are taken from Ishihama et al. (2008) and Taniguchi et al. (2010), respectively. All spectra were manually inspected. Phosphopeptides marked with an asterisk were taken from Supplemental Table S1 of Oh et al. (2012). [file 37491_Huber_DataSheet1.XLSX]

## Sheet: BRI1
Supplemental Table 1
Identification of transphosphorylation sites of E. coli proteins mediated by BRI1, BAK1, PEPR1, CDPKβ or FLS2
Tryptic peptides containing phosphorylated residues (pS or pT) are listed along with the experimental (expt) and calculated (calc) monoisotopic masses and the expectation value (expect) reported in Mascot. The values for spectral counts for each phosphopeptide are the sums from three independent experiments. Values for the abundance of each protein assessed by fluorescence or emPAI are taken from…
BRI1-mediated transphosphorylation of E. coli proteins
Fluorescence	emPAI	Counts	Site	Protein	Name	MW	pI	Mr(expt)	Mr(calc)	Delta	MC	Score	Expect	Peptide
940.878	61000	68	T4*	DNA-binding protein HU-alpha	hupA	9535	9.57	1581.38	1581.78	-0.3989	1	101	1.4e-08	-.MNKpTQLIDVIAEK.A
940.878	61000	2	T19*	DNA-binding protein HU-alpha	hupA	9535	9.57	1054.26	1054.51	-0.2425	1	30	0.018	K.AELSKpTQAK.A
940.878	61000	3	S17T19*	DNA-binding protein HU-alpha	hupA	9535	9.57	1134.21	1134.47	-0.2638	1	45	0.00029	K.AELpSKpTQAK.A
940.878	61000	2	T33	DNA-binding protein HU-alpha	hupA	9535	9.57	1596.37	1596.8	-0.4301	0	59	1.7e-05	K.AALESTLAAIpTESLK.E
940.878	61000	34	S27T33*	DNA-binding protein HU-alpha	hupA	9535	9.57	1676.36	1676.77	-0.408	0	53	2.4e-05	K.AALEpSTLAAIpTESLK.E
940.878	61000	38	T28T33*	DNA-binding protein HU-alpha	hupA	9535	9.57	1676.36	1676.77	-0.4066	0	57	8.9e-06	K.AALESpTLAAIpTESLK.E
940.878	61000	22	T28S35	DNA-binding protein HU-alpha	hupA	9535	9.57	1676.33	1676.77	-0.4416	0	19	0.061	K.AALESpTLAAITEpSLK.E
940.878	61000	93	S81*	DNA-binding protein HU-alpha	hupA	9535	9.57	1323.32	1323.66	-0.3363	0	79	2e-07	K.IAAANVPAFVpSGK.A
940.878	61000	23	T49	DNA-binding protein HU-alpha	hupA	9535	9.57	1546.28	1546.71	-0.4248	0	74	3e-07	K.EGDAVQLVGFGpTFK.V
1146.63	95200	10	S4*	DNA-binding protein HU-beta	hupB	9226	9.69	1155.22	1155.54	-0.3162	1	40	0.016	-.MNKpSQLIDK.I
1146.63	95200	4	S4*	DNA-binding protein HU-beta	hupB	9226	9.69	1024.21	1024.5	-0.2845	1	43	0.0008	M.NKpSQLIDK.I
1146.63	95200	18	T65T70*	DNA-binding protein HU-beta	hupB	9226	9.69	1600.32	1600.73	-0.4034	1	109	7e-10	R.NPQpTGKEIpTIAAAK.V
1146.63	95200	4	T49	DNA-binding protein HU-beta	hupB	9226	9.69	1703.32	1703.78	-0.4645	0	72	1.3e-06	K.EGDDVALVGFGpTFAVK.E
1146.63	95200	2	S78	DNA-binding protein HU-beta	hupB	9226	9.69	684.11	684.3	-0.1895	0	25	0.081	K.VPpSFR.A
2150.18	6540	10	S21*	10 kDa chaperonin	groS	10387	5.15	1281.31	1281.63	-0.3241	0	65	1.8e-05	K.pSAGGIVLTGSAAAK.S
2150.18	6540	6	T28*	10 kDa chaperonin	groS	10387	5.15	1281.31	1281.63	-0.3249	0	43	0.00041	K.SAGGIVLpTGSAAAK.S
2150.18	6540	120	S21T28*	10 kDa chaperonin	groS	10387	5.15	1361.26	1361.6	-0.3396	0	89	3.7e-08	K.pSAGGIVLpTGSAAAK.S
2150.18	6540	6	S21S30*	10 kDa chaperonin	groS	10387	5.15	1361.24	1361.6	-0.3576	0	74	1.7e-06	K.pSAGGIVLTGpSAAAK.S
n.a	n.a	3	S28*	Lactose operon repressor	lacI	38590	6.39	1218.27	1218.58	-0.3047	0	47	8.3e-05	R.VVNQApSHVSAK.T
n.a	n.a	18	S28S31*	Lactose operon repressor	lacI	38590	6.39	1298.18	1298.54	-0.3645	0	74	4.2e-07	R.VVNQApSHVpSAK.T
n.a	n.a	5	S28T34*	Lactose operon repressor	lacI	38590	6.39	1555.29	1555.69	-0.4008	1	75	4.4e-07	R.VVNQApSHVSAKpTR.E
n.a	n.a	6	S31T34*	Lactose operon repressor	lacI	38590	6.39	1555.31	1555.69	-0.3789	1	78	7.7e-07	R.VVNQASHVpSAKpTR.E
n.a	n.a	44	S28S31T34*	Lactose operon repressor	lacI	38590	6.39	1635.26	1635.66	-0.4004	1	96	6.4e-09	R.VVNQApSHVpSAKpTR.E
n.a	n.a	53	S93S97*	Lactose operon repressor	lacI	38590	6.39	1719.31	1719.73	-0.4231	0	49	0.00021	R.ADQLGApSVVVpSMVER.S
n.a	n.a	5	T334*	Lactose operon repressor	lacI	38590	6.39	1436.31	1436.67	-0.3534	0	89	7.9e-08	K.TTLAPNpTQTASPR.A
n.a	n.a	8	T328T329*	Lactose operon repressor	lacI	38590	6.39	1880.32	1880.79	-0.4705	2	74	2.2e-07	K.RKpTpTLAPNpTQTASPR.A
n.a	n.a	3	S345*	Lactose operon repressor	lacI	38590	6.39	1267.28	1267.6	-0.3201	0	78	8.2e-07	R.ALADpSLMQLAR.Q
n.a	n.a	6	S322	Lactose operon repressor	lacI	38590	6.39	1246.32	1246.67	-0.3442	0	35	0.015	K.GNQLLPVpSLVK.R
n.a	264000	3	T144*	30S ribosomal protein S1	rpsA	61158	4.86	991.192	991.438	-0.2457	0	24	0.026	R.DpTLHLEGK.E
n.a	264001	1	S169*	30S ribosomal protein S1	rpsA	61158	4.86	866.178	866.401	-0.2231	0	35	0.0096	R.NNVVVpSR.R
n.a	264002	55	T455T459*	30S ribosomal protein S1	rpsA	61158	4.86	1488.33	1488.7	-0.3704	1	98	4e-09	K.GAIVpTGKVpTAVDAK.G
n.a	264003	4	T2S4*	30S ribosomal protein S1	rpsA	61158	4.86	1818.24	1818.72	-0.4807	0	45	0.00011	-.MpTEpSFAQLFEESLK.E
n.a	264004	15	T2	30S ribosomal protein S1	rpsA	61158	4.86	1738.29	1738.75	-0.4638	0	99	1.8e-09	-.MpTESFAQLFEESLK.E
n.a	264005	11	S4	30S ribosomal protein S1	rpsA	61158	4.86	1607.27	1607.71	-0.4419	0	74	2.5e-06	M.TEpSFAQLFEESLK.E
n.a	264006	8	T467	30S ribosomal protein S1	rpsA	61158	4.86	1628.31	1628.74	-0.4387	0	103	1.2e-09	K.GApTVELADGVEGYLR.A
n.a	264007	2	T121	30S ribosomal protein S1	rpsA	61158	4.86	1242.18	1242.56	-0.3797	0	6	0.86	K.GGFpTVELDGIR.A
n.a	9010	10	S73*	30S ribosomal protein S9	rpsI	14856	10.8	1122.24	1122.52	-0.2828	0	106	6.9e-09	K.GGGIpSGQAGAIR.H
n.a	9011	2	S128*	30S ribosomal protein S9	rpsI	14856	10.8	997.247	997.486	-0.2384	1	19	0.15	R.RRPQFpSK.R
n.a	31200	16	T20S21*	30S ribosomal protein S13	rpsM	13099	10.78	1587.36	1587.75	-0.3894	0	95	8e-09	K.HAVIALpTpSIYGVGK.T
n.a	31201	12	S74S76*	30S ribosomal protein S13	rpsM	13099	10.78	1278.24	1278.56	-0.316	2	46	0.0013	R.REIpSMpSIKR.L
n.a	31202	1	S74	30S ribosomal protein S13	rpsM	13099	10.78	1058.18	1058.48	-0.3029	1	32	0.032	R.EIpS(ox)MSIKR.L
1047.08	45300	3	S22T24*	30S ribosomal protein S5	rpsE	17603	10.11	1486.4	1486.77	-0.3705	2	42	0.00069	K.LIAVNRVpSKpTVK.G
1047.08	45300	2	T140	30S ribosomal protein S5	rpsE	17603	10.11	1912.34	1911.85	0.4891	0	47	0.00046	R.ApTIDGLENMNSPAMVAAK.R
1047.08	45300	3	S160	30S ribosomal protein S5	rpsE	17603	10.11	1138.24	1138.56	-0.3222	1	64	2.3e-05	R.GKpSVEEILGK.-
n.a	99200	5	T20*	30S ribosomal protein S2	rpsB	26744	6.61	1188.24	1188.52	-0.2773	0	67	9.7e-06	K.AGVHFGHQpTR.Y
n.a	99201	2	T46	30S ribosomal protein S2	rpsB	26744	6.61	1655.33	1655.76	-0.4303	0	50	0.00022	K.pTVPMFNEALAELNK.I
n.a	99202	11	S236	30S ribosomal protein S2	rpsB	26744	6.61	1818.23	1818.72	-0.4938	0	100	1.4e-09	R.SQDLASQAEEpSFVEAE.-
n.a	99203	1	S231	30S ribosomal protein S2	rpsB	26744	6.61	1818.24	1818.72	-0.4822	0	34	0.006	R.SQDLApSQAEESFVEAE.-
n.a	8190	7	S95T96*	30S ribosomal protein S11	rpsK	13845	11.33	1285.2	1285.52	-0.3241	1	36	0.0043	K.GPGPGREpSpTIR.A
n.a	91100	4	T17	30S ribosomal protein S4	rpsD	23469	10.05	1157.22	1157.55	-0.3263	1	48	0.0018	R.REGpTDLFLK.S
n.a	91101	7	T86	30S ribosomal protein S4	rpsD	23469	10.05	1535.31	1535.73	-0.4282	0	71	4.8e-06	K.GNpTGENLLALLEGR.L
n.a	82100	8	T177	30S ribosomal protein S3	rpsC	25983	10.27	914.208	914.474	-0.2656	0	51	0.0031	R.VPLHpTLR.A
n.a	12800	14	T44	30S ribosomal protein S10	rpsJ	11736	9.68	1057.26	1057.57	-0.3073	1	32	0.02	R.GPIPLPpTRK.E
n.a	12801	6	T50	30S ribosomal protein S10	rpsJ	11736	9.68	1333.31	1333.68	-0.3743	0	59	0.00063	R.FpTVLISPHVNK.D
n.a	28400	1	T91	30S ribosomal protein S6	rpsF	15703	4.93	1248.21	1248.56	-0.3427	0	50	0.00011	K.HAVpTEASPMVK.A
n.a	61000	1	T3	30S ribosomal protein S12	rpsL	13737	10.88	979.2	979.485	-0.2851	0	40	0.0057	M.ApTVNQLVR.K
n.a	61000	5	T3T10*	50S ribosomal protein L13	rplM	16019	9.91	1695.31	1695.78	-0.4732	2	58	2.5e-05	-.MKpTFTAKPEpTVKR.D
n.a	61001	4	T3T5T10*	50S ribosomal protein L13	rplM	16019	9.91	1775.3	1775.75	-0.4485	2	79	3.4e-07	-.MKpTFpTAKPEpTVKR.D
n.a	39000	5	T5S12*	50S ribosomal protein L15	rplO	14980	11.18	1403.25	1403.61	-0.357	1	43	0.00054	R.LNpTLSPAEGpSKK.A
n.a	39001	2	T5S12*	50S ribosomal protein L15	rplO	14980	11.18	1290.16	1290.53	-0.3619	1	54	0.00017	-.NpTLSPAEGpSKK.A
n.a	39002	1	S25T30*	50S ribosomal protein L15	rplO	14980	11.18	1218.26	1218.52	-0.2573	1	5	1.1	R.GIGpSGLGKpTGGR.G
n.a	33200	3	S73*	50S ribosomal protein L5	rplE	20302	9.49	687.134	687.299	-0.1654	0	33	0.046	K.pSVAGFK.I
n.a	n.a	1	T63T69*	50S ribosomal protein L1	rplA	24730	9.64	1224.2	1224.51	-0.3009	0	25	0.0069	R.GApTVLPHGpTGR.S
n.a	79700	5	T51T52*	50S ribosomal protein L3	rplC	22244	9.91	1175.24	1175.54	-0.2978	1	20	0.013	R.AIQVpTpTGAKK.A
		4	T133S137	50S ribosomal protein L3	rplC	22244	9.91	1582.15	1582.59	-0.4378	0	95	2.9e-08	R.TQDApTHGNpSLSHR.V
n.a	46700	5	S19T25*	50S ribosomal protein L28	rpmB	9006	11.42	1156.21	1156.48	-0.2674	1	64	3.9e-05	R.pSHALNApTKR.R
n.a	46701	3	T14S19T25*	50S ribosomal protein L28	rpmB	9006	11.42	2130.43	2130.92	-0.4914	2	62	2e-06	K.RPVpTGNNRpSHALNApTKR.R
n.a	46702	5	T66	50S ribosomal protein L28	rpmB	9006	11.42	1165.24	1165.57	-0.3345	0	74	5.7e-06	K.GIDpTVLAELR.A
n.a	12800000	4	S30T37T39*	50S ribosomal protein L22	rplV	12226	10.23	1960.41	1960.87	-0.4576	2	51	0.00023	K.KVpSQALDILpTYpTNKK.A
n.a	634000	2	T15	50S ribosomal protein L24	rplX	11316	10.21	1410.28	1410.66	-0.3851	1	68	1.1e-05	R.DDEVIVLpTGKDK.G
n.a	1730000	1	T35	50S ribosomal protein L30	rpmD	6542	10.96	1672.31	1672.79	-0.4787	1	59	4.8e-05	R.IGHpTVEREDTPAIR.G
n.a	1730001	1	T8T10S12	50S ribosomal protein L30	rpmD	6542	10.96	1341.15	1341.52	-0.3738	1	40	0.0026	K.IpTQpTRpSAIGR.L
n.a	18900	1	T34T39	50S ribosomal protein L10	rplJ	17712	9.27	1535.24	1535.68	-0.4433	2	51	0.00018	R.GVpTVDKMpTELRK.A
n.a	10200	1	T73	50S ribosomal protein L11	rplK	14875	9.64	988.258	988.536	-0.2782	0	46	0.00034	K.pTPPAAVLLK.K
n.a	10201	1	T112	50S ribosomal protein L11	rplK	14875	9.64	1208.26	1208.58	-0.3241	0	35	0.0039	R.AQLQEIAQpTK.A
n.a	20900	1	S75	50S ribosomal protein L14	rplN	13541	10.43	978.182	978.465	-0.2825	0	40	0.039	R.RPDGpSVIR.F
n.a	16000	1	T58	50S ribosomal protein L27	rpmA	9124	10.58	910.135	910.395	-0.2595	0	29	0.0061	R.DHpTLFAK.A
2435.91	31200	7	T60T65*	Chaperone protein DnaK	dnaK	69115	4.83	1703.35	1703.77	-0.4146	0	38	0.00088	R.QAVpTNPQNpTLFAIK.R
2435.91	31200	130	S453*	Chaperone protein DnaK	dnaK	69115	4.83	1677.38	1677.79	-0.4031	0	88	1.5e-07	K.pSLGQFNLDGINPAPR.G
2435.91	31200	5	S505*	Chaperone protein DnaK	dnaK	69115	4.83	1369.24	1369.58	-0.3394	0	67	1.1e-06	K.ASpSGLNEDEIQK.M
2435.91	31200	5	S87	Chaperone protein DnaK	dnaK	69115	4.83	1015.15	1015.45	-0.2925	0	38	0.0089	R.DVpSIMPFK.I
2435.91	31200	1	T535	Chaperone protein DnaK	dnaK	69115	4.83	1228.21	1228.59	-0.3784	1	16	0.84	R.KFEELVQpTR.N
2435.91	31200	1	S116	Chaperone protein DnaK	dnaK	69115	4.83	1362.28	1362.66	-0.3848	0	37	0.00085	K.MAPPQIpSAEVLK.K
2435.91	31200	3	T173	Chaperone protein DnaK	dnaK	69115	4.83	1738.39	1738.85	-0.4652	0	103	7.9e-10	R.IINEPpTAAALAYGLDK.G
2380.38	170000	28	S201*	Glyceraldehyde-3-phosphate dehydrogenase A	gapA	35532	6.61	1480.32	1480.69	-0.3718	0	65	4.3e-06	R.GApSQNIIPSSTGAAK.A
2380.38	170000	5	S201S207*	Glyceraldehyde-3-phosphate dehydrogenase A	gapA	35532	6.61	1560.27	1560.66	-0.3889	0	39	0.00055	R.GApSQNIIPpSSTGAAK.A
2380.38	170000	2	S201T209*	Glyceraldehyde-3-phosphate dehydrogenase A	gapA	35532	6.61	1560.24	1560.66	-0.4213	0	38	0.0011	R.GApSQNIIPSSpTGAAK.A
2380.38	170000	43	S239T244*	Glyceraldehyde-3-phosphate dehydrogenase A	gapA	35532	6.61	1654.36	1654.77	-0.4122	0	119	1.2e-10	R.VPTPNVpSVVDLpTVR.L
2380.38	170000	7	S190*	Glyceraldehyde-3-phosphate dehydrogenase A	gapA	35532	6.61	1376.25	1376.59	-0.3344	1	77	2.8e-07	K.TVDGPpSHKDWR.G
2380.38	170000	1	T75	Glyceraldehyde-3-phosphate dehydrogenase A	gapA	35532	6.61	1561.35	1561.8	-0.4521	2	48	0.0009	K.IRVpTAERDPANLK.W
2380.38	170000	5	T227	Glyceraldehyde-3-phosphate dehydrogenase A	gapA	35532	6.61	874.123	874.377	-0.2538	0	40	0.01	K.LpTGMAFR.V
2380.38	170000	2	T227	Glyceraldehyde-3-phosphate dehydrogenase A	gapA	35532	6.61	1724.38	1724.87	-0.4873	1	33	0.0096	K.VLPELNGKLpTGMAFR.V
2380.38	170000	1	T252	Glyceraldehyde-3-phosphate dehydrogenase A	gapA	35532	6.61	1002.15	1002.44	-0.2874	0	28	0.0066	K.AApTYEQIK.A
n.a	1320	22	T544T552*	RNA polymerase sigma factor rpoD	rpoD	70263	4.7	1454.28	1454.63	-0.3559	0	62	2.1e-06	R.AApTHDVLAGLpTAR.E
n.a	1321	1	S602S604*	RNA polymerase sigma factor rpoD	rpoD	70263	4.7	1239.23	1239.52	-0.291	1	29	0.0058	R.HPpSRpSEVLR.S
n.a	1322	1	S7	RNA polymerase sigma factor rpoD	rpoD	70263	4.7	1150.18	1150.5	-0.3205	0	5	0.9	M.EQNPQpSQLK.L
n.a	7870	4	T6	DNA-directed RNA polymerase subunit alpha	rpoA	36512	4.98	1471.29	1471.69	-0.4036	0	101	2.8e-08	-.MQGSVpTEFLKPR.L
n.a	4180	1	S948S949	DNA-directed RNA polymerase subunit beta	rpoC	155160	8.46	1162.15	1162.47	-0.3161	0	23	0.11	R.AAAEpSpSIQVK.N
n.a	4181	1	T976T980	DNA-directed RNA polymerase subunit beta	rpoC	155160	8.46	1432.28	1432.67	-0.3891	1	28	0.019	K.LVIpTSRNpTELK.L
n.a	1320	2	T67T74*	Integration host factor subunit alpha	ihfA	11354	9.34	1570.29	1570.68	-0.3885	1	103	5e-10	R.NPKpTGEDIPIpTAR.R
n.a	2110	3	T66*	Integration host factor subunit beta	ihfB	10651	9.34	1154.23	1154.52	-0.2894	1	60	5.6e-05	K.pTGDKVELEGK.Y
729.704	31200	6	S72*	Trigger factor	tig	48193	4.83	1212.21	1212.52	-0.3067	0	90	2.9e-07	R.QDVLGDLMpSR.N
729.704	31200	2	T91	Trigger factor	tig	48193	4.83	1655.31	1655.76	-0.4458	0	57	2.3e-05	K.INPAGAPpTYVPGEYK.L
n.a	304000	6	S9*	Glucose-specific phosphotransferase enzyme IIA component	crr	18251	4.73	1211.31	1211.62	-0.3014	2	65	1e-05	K.LKpSLVSDDKK.D
n.a	304001	2	S9S12*	Glucose-specific phosphotransferase enzyme IIA component	crr	18251	4.73	1291.26	1291.58	-0.3187	2	51	0.00038	K.LKpSLVpSDDKK.D
714.6	8190	10	S2T6*	Cold shock protein CspA	cspA	7403	5.58	1079.17	1079.45	-0.2749	1	43	0.0017	M.pSGKMpTGIVK.W
714.6	8190	3	S69	Cold shock protein CspA	cspA	7403	5.58	965.166	965.422	-0.2556	0	24	0.011	K.GPAAGNVTpSL.-
n.a	966	5	T324T327*	Cell division protein ftsZ	ftsZ	40324	4.72	1329.28	1329.61	-0.3326	0	67	1.6e-06	K.RPEIpTLVpTNK.Q
n.a	967	3	S177	Cell division protein ftsZ	ftsZ	40324	4.72	1682.36	1682.83	-0.4636	0	64	8.5e-06	R.GIpSLLDAFGAANDVLK.G
n.a	546	2	T71T78*	Sec-independent protein translocase protein tatA	tatA	9664	5.73	1991.3	1991.8	-0.4997	2	60	8.7e-05	K.QADpTNQEQAKpTEDAKR.H
n.a	2500	2	S54T60*	Translation initiation factor IF-2	infB	97350	5.85	1387.25	1387.59	-0.3413	1	54	0.0001	K.NpSGPDKLpTLQR.K
n.a	2501	2	T5T8	Translation initiation factor IF-2	infB	97350	5.85	1476.26	1476.66	-0.405	1	69	2.8e-06	M.TDVpTIKpTLAAER.Q
n.a	805	2	S9T14*	Acetyl-coenzyme A carboxylase carboxyl transferase subunit beta	accD	33322	8.67	1188.24	1188.53	-0.2924	1	52	0.00042	R.IKpSNITPpTR.K
289.881	859	3	T3*	D-tagatose-1,6-bisphosphate aldolase subunit gatZ	gatZ	47109	5.5	911.232	911.466	-0.2341	1	46	0.0025	-.MKpTLIAR.H
20.588	1160	1	S476*	Aspartate ammonia-lyase	aspA	52356	5.19	1106.13	1106.39	-0.2595	1	45	0.0017	K.RYTDEpSEQ.-
938.13	5700	4	T626T630*	Polyribonucleotide nucleotidyltransferase	pnp	77101	5.1	1082.18	1082.46	-0.2774	1	36	0.0098	R.VYpTGKVpTR.I
938.13	5700	1	S549	Polyribonucleotide nucleotidyltransferase	pnp	77101	5.1	1070.14	1070.44	-0.3033	0	61	3.7e-05	R.GDIpSEFAPR.I
n.a	582	1	S3T8*	Galactitol-1-phosphate dehydrogenase, Zn-dependent and NAD(P)-binding	gatD	37410	5.94	1592.27	1592.67	-0.399	1	41	0.00036	-.MKpSVVNDpTDGIVR.V
n.a	8020	1	S88S96*	Dihydrolipoyllysine-residue succinyltransferase component of 2-oxoglutarate dehydrogenase complex	sucB	44011	5.58	1878.31	1878.78	-0.4673	2	40	0.0014	K.ETpSAKSEEKApSTPAQR.Q
8.957	13800	1	S75*	Ribosome-recycling factor	frr	20639	6.43	927.143	927.377	-0.2344	0	39	0.0078	R.SMpSPAVEK.A
8.957	13800	3	T106	Ribosome-recycling factor	frr	20639	6.43	1229.26	1229.61	-0.3494	0	66	3.4e-06	R.VPLPPLpTEER.R
30.797	613	1	S2*	Lipoyl synthase	lipA	36072	8.09	1038.23	1038.49	-0.2648	0	30	0.019	M.pSKPIVMER.G
n.a	n.a	3	S86T88	Putative uncharacterized protein	gi|323903337	27618	8.23	1720.28	1719.82	0.4613	1	18	0.12	K.LQKSVpSDpTLTSLLR.E
n.a	160	8	S59	Partitioning protein B	parB	36568	9.3	1160.24	1160.49	-0.2463	0	16	0.14	K.TFVDpSSVNGR.D
424.162	1490	1	T6*	Uncharacterized protein yqjD	yqjD	11051	9.05	1316.27	1316.59	-0.3208	1	54	5e-05	M.SKEHpTTEHLR.A
424.162	1490	1	T7*	Uncharacterized protein yqjD	yqjD	11051	9.05	1316.27	1316.59	-0.319	1	33	0.0047	M.SKEHTpTEHLR.A
424.162	1490	12	T6T7	Uncharacterized protein yqjD	yqjD	11051	9.05	1396.23	1396.55	-0.3199	1	67	5.8e-06	M.SKEHpTpTEHLR.A
n.a	n.a	1	T17*	T3SS secreted effector EspF	espF	21192	10.67	921.276	921.407	-0.1311	0	29	0.026	R.HIpTSAASR.V
n.a	16000	2	T76*	Heat shock protein grpE	grpE	21798	4.68	1238.31	1238.6	-0.2873	2	28	0.039	R.RRpTELDIEK.A
3350.19	89400	1	T94*	Elongation factor Tu 1	tufA	43284	5.3	2736.84	2737.26	-0.4289	0	25	0.024	K.NMIpTGAAGMDGAILVVAATDGPMPQTR.E
3350.19	89400	6	T62	Elongation factor Tu 1	tufA	43284	5.3	1882.35	1882.85	-0.4998	0	126	3.1e-12	R.GIpTINTSHVEYDTPTR.H
726.726	66000	4	S280	Elongation factor Ts	tsf	30423	4.77	1547.27	1547.66	-0.3838	0	25	0.024	K.VETDFAAEVAAMpSK.Q
n.a	197000	4	T176S180*	Alkyl hydroperoxide reductase subunit C	ahpC	20761	5.03	1658.27	1658.72	-0.4511	0	35	0.0025	K.EGEApTLAPpSLDLVGK.I
n.a	197001	2	T176	Alkyl hydroperoxide reductase subunit C	ahpC	20761	5.03	1578.32	1578.75	-0.4355	0	67	7.3e-05	K.EGEApTLAPSLDLVGK.I
n.a	n.a	6	S246S248	L-fucose-proton symporter	fucP	47545	8.95	1538.27	1538.66	-0.3901	1	18	0.094	K.QGpSFpSASLSRLAR.I
n.a	2920	4	T551	GTP-binding protein typA/BipA	typA	67355	5.1	1602.36	1602.8	-0.445	0	79	7.9e-07	R.ASGpTDEAVVLVPPIR.M
2165.11	4450	1	T286	Transcription termination factor Rho	rho	47004	6.75	1626.36	1626.82	-0.4627	0	78	1.3e-06	K.VLpTGGVDANALHRPK.R
n.a	2420	1	S276T286	Succinyl-CoA ligase [ADP-forming] subunit alpha	sucD	29777	6.32	1616.34	1616.78	-0.4425	1	49	0.00061	R.pSLADIGEALKpTVLK.-
68.948	805	2	S362	Chaperone protein DnaJ	dnaJ	41044	7.97	1093.18	1093.48	-0.3069	1	43	0.0096	R.SKpSFFDGVK.K
n.a	n.a	1	S23	Putative uncharacterized protein	gi|84060901	10466	9.3	836.22	836.463	-0.2431	1	38	0.042	R.RIpSIIR.S
n.a	n.a	1	T5	Relaxosome protein traY	traY	12929	10.18	1678.31	1677.84	0.4725	3	15	0.058	K.pTRQFWRVFFRR.F
n.a	n.a	10	T105T108	Putative uncharacterized protein	gi|293411974	65365	6.98	1992.28	1991.9	0.3854	1	24	0.13	K.VpTDMpTNVLLI(ox)MPASRR.D
59.694	n.a	12	S605	1-deoxy-D-xylulose-5-phosphate synthase	dxs	67619	6.16	1384.27	1384.59	-0.3235	0	31	0.042	R.AELpSLDAAGMEAK.I
335.577	3220	1	S357	GMP synthase [glutamine-hydrolyzing]	guaA	58679	5.33	1124.19	1124.51	-0.318	0	62	0.00011	K.pSHHNVGGLPK.E
62.472	2380	1	S638	Phosphate acetyltransferase	pta	77172	5.33	1162.22	1162.55	-0.3269	1	50	0.00028	K.pSKAPNSPVAGR.A
150.698	1040	1	S273	ATP-dependent protease ATPase subunit HslU	hslU	49594	5.24	1225.16	1225.51	-0.3466	1	41	0.017	K.RGESSGPDVpSR.E
n.a	n.a	1	T9	Putative methylase yubD	yubD	23167	9.4	1012.15	1012.46	-0.312	0	29	0.037	M.VSISSSPpTR.H
n.a	n.a	62	S59	Phage conserved protein	gi|193069510	75277	9.43	1750.42	1750.72	-0.297	1	26	0.015	K.S(ox)MDKDLTApSLGN(ox)MEK.K
		15	T57	Phage conserved protein	gi|193069510	75277	9.43	1750.43	1750.72	-0.288	1	15	0.58	K.S(ox)MDKDLpTASLGN(ox)MEK.K
213.204	2660	1	S51	UPF0250 protein ybeD	ybeD	9827	5.5	1663.29	1663.76	-0.4712	0	25	0.0086	R.HAPGDYTPTVKPSpSK.G
0.387	115	1	S420S423Y424	Outer membrane usher protein FimD	gi|193070179	90806	6.23	1124.24	1124.3	-0.0581	0	29	0.11	R.TSpSGQpSpYR .V

## Sheet: BAK1
BAK1-mediated transphosphorylation of E. coli proteins
Fluorescence	emPAI	Counts	Site	Protein	Name	MW	pI	Mr(expt)	Mr(calc)	Delta	Miss cleavage	Score	Expect	Peptide
n.a.	232000	39	S78	DNA-binding protein H-NS	hns	15274	5.24	2304.81	2305.13	-0.314	0	110	4.5e-10	R.EMLIADGIDPNELLNpSLAAVK.S
n.a.	n.a.	9	S28	Lactose operon repressor	lacI	38590	6.39	1218.35	1218.58	-0.2295	0	69	2.9e-06	R.VVNQApSHVSAK.T
n.a.	n.a.	8	S31	Lactose operon repressor	lacI	38590	6.39	1218.35	1218.58	-0.2283	0	51	6.9e-05	R.VVNQASHVpSAK.T
n.a.	n.a.	7	S28S31	Lactose operon repressor	lacI	38590	6.39	1298.31	1298.54	-0.2367	0	63	1.2e-05	R.VVNQApSHVpSAK.T
n.a.	n.a.	14	T34	Lactose operon repressor	lacI	38590	6.39	1475.44	1475.72	-0.2891	1	56	3.2e-05	R.VVNQASHVSAKpTR.E
n.a.	n.a.	11	S28T34	Lactose operon repressor	lacI	38590	6.39	1555.4	1555.69	-0.2922	1	67	2.5e-06	R.VVNQApSHVSAKpTR.E
n.a.	n.a.	23	S31T34	Lactose operon repressor	lacI	38590	6.39	1555.4	1555.69	-0.2919	1	52	0.00027	R.VVNQASHVpSAKpTR.E
n.a.	n.a.	14	S28S31T34	Lactose operon repressor	lacI	38590	6.39	1635.38	1635.66	-0.2736	1	51	0.00019	R.VVNQApSHVpSAKpTR.E
n.a.	n.a.	1	T336	Lactose operon repressor	lacI	38590	6.39	1436.47	1436.67	-0.2008	0	97	1.2e-08	K.TTLAPNTQpTASPR.A
424.162	1490	9	S50	Uncharacterized protein yqjD	yqjD	11051	9.05	1324.39	1324.65	-0.2639	2	68	1.3e-05	R.SKAEQALKQpSR.Y
		7	S28	Uncharacterized protein yqjD	yqjD	11051	9.05	1759.56	1759.78	-0.2202	0	80	8.5e-08	K.SLSDTLEEVLSSpSGEK.S
n.a.	1840	5	S172	Shikimate kinase 1	aroK	19538	5.45	1546.52	1546.72	-0.2058	0	68	2.9e-06	K.VVANQIIHMLEpSN.-
62.472	2380	1	S638	Phosphate acetyltransferase	pta	77172	5.33	1162.34	1162.55	-0.2081	1	28	0.0088	K.pSKAPNSPVAGR.A
n.a.	99200	1	S231	30S ribosomal protein S2	rpsB	26744	6.61	1818.47	1818.72	-0.2502	0	25	0.01	R.SQDLApSQAEESFVEAE.-
n.a.	n.a.	7	S14	Antitoxin YefM	YefM	9308	5.13	2433.8	2434.17	-0.3775	1	19	0.043	R.QNLSApT(ox)MMKAVEDHAPILITR.Q
n.a.	n.a.	3	T455S458	YscC/HrcC family type III secretion outer membrane pore	gi|293416358	62661	5.28	1043.6	1043.42	0.1754	0	18	0.034	R.pTHIpSTVAR.V
n.a.	805	5	S217S223	Ribulose-phosphate 3-epimerase	rpe	24554	5.1	1158.29	1158.44	-0.1461	1	18	0.062	R.pSELAKVpSHE.-
n.a.	n.a.	3	S179	Type-IV secretion system protein TraC	gi|293416295	98184	6.2	1808.55	1808.92	-0.3697	1	8	0.89	R.VVAGLApSAGLWSTRVDK.H
n.a.	n.a.	3	S184	Type-IV secretion system protein TraC	gi|293416295	98184	6.2	1808.47	1808.92	-0.4456	1	19	0.053	R.VVAGLASAGLWpSTRVDK.H
n.a.	n.a.	22	T185	Type-IV secretion system protein TraC	gi|293416295	98184	6.2	1808.48	1808.92	-0.4336	1	16	0.15	R.VVAGLASAGLWSpTRVDK.H
n.a.	n.a.	6	S179S185	Type-IV secretion system protein TraC	gi|293416295	98184	6.2	1888.41	1888.88	-0.4778	1	10	0.93	R.VVAGLApSAGLWpSTRVDK.H
n.a.	n.a.	19	S179T185	Type-IV secretion system protein TraC	gi|293416295	98184	6.2	1888.49	1888.88	-0.3962	1	16	0.38	R.VVAGLApSAGLWSpTRVDK.H
n.a.	966	1	S177	Cell division protein ftsZ	ftsZ	40324	4.72	1682.45	1682.83	-0.3828	0	53	3.2e-05	R.GIpSLLDAFGAANDVLK.G
n.a.	79700	1	S139	50S ribosomal protein L3	rplC	22244	9.9	1502.22	1502.63	-0.4087	0	38	0.0069	R.TQDATHGNSLpSHR.V
n.a.	n.a.	181	T213	TraI protein	gi|209916912	190348	5.96	1622.4	1622.65	-0.2523	0	25	0.022	R.QVEAMGYEpTVDTGK.N

## Sheet: PEPR1
PEPR1-mediated transphosphorylation of E. coli proteins
Fluorescence	emPAI	Counts	Site	Protein	Name	MW	pI	Mr(expt)	Mr(calc)	Delta	Miss cleavage	Score	Expect	Peptide
726.726	66000	9	S280	Elongation factor Ts	tsf	30423	4.77	1547.29	1547.66	-0.3636	0	116	1.7e-10	K.VETDFAAEVAAMpSK.Q
726.726	66000	16	S280	Elongation factor Ts	tsf	30423	4.77	1563.29	1563.65	-0.3655	0	65	3.3e-06	K.VETDFAAEVAA(ox)MpSK.Q
n.a	2920	3	S548	GTP-binding protein typA/BipA	typA	67355	5.1	1602.43	1602.8	-0.3696	0	92	3.4e-08	R.ApSGTDEAVVLVPPIR.M
n.a	99200	4	S236	30S ribosomal protein S2	rpsB	26744	6.61	1818.31	1818.72	-0.4108	0	73	1.6e-06	R.SQDLASQAEEpSFVEAE.-
n.a	2110	1	S88S96	Dihydrolipoyllysine-residue succinyltransferase component of 2-oxoglutarate dehydrogenase complex	sucB	44011	5.58	1878.33	1878.78	-0.4445	2	59	0.00023	K.ETpSAKSEEKApSTPAQR.Q
n.a	2110	1	T87	Dihydrolipoyllysine-residue succinyltransferase component of 2-oxoglutarate dehydrogenase complex	sucB	44011	5.58	1798.32	1798.81	-0.4915	2	51	0.0017	K.EpTSAKSEEKASTPAQR.Q
n.a	2110	1	S91	Dihydrolipoyllysine-residue succinyltransferase component of 2-oxoglutarate dehydrogenase complex	sucB	44011	5.58	1798.32	1798.81	-0.4891	2	69	3.4e-06	K.ETSAKpSEEKASTPAQR.Q
n.a	1450	2	S433	CTP synthase	pyrG	60374	5.63	1275.22	1275.52	-0.2954	1	44	0.0039	R.SEKpSDLGGT(ox)MR.L
		2	S537	CTP synthase	pyrG	60374	5.63	859.624	859.348	0.2766	0	8	0.51	K.AApSEFQK.R
n.a	2500	1	S80	Translation initiation factor IF-2	infB	97350	5.85	1124.29	1124.56	-0.2674	1	46	0.0011	K.SKpSVQIEVR.K
n.a	n.a	7	S756	Predicted type I site-specific deoxyribonuclease, HsdR family	gi|215486214	118229	5.62	1285.23	1285.52	-0.2847	0	37	0.039	K.pSGENQTSLNEK.E
n.a	n.a	32	S981	Toxin B	toxB	361949	6.72	1511.34	1511.59	-0.2495	0	29	0.013	K.ELFpSMLDDDGYK.K
n.a	n.a	13	T233	RepB plasmid partitioning protein	gi|157155374	33850	8.94	1719.36	1719.73	-0.3695	1	20	0.061	R.LEQEMATTSEEpTKK.L
n.a	392	2	T20	Alpha-ketoglutarate permease	kgtP	50742	9.69	1511.35	1511.76	-0.4149	2	15	0.087	K.QKRPpTKALDYGR.R
n.a	n.a	81	T2	Predicted protein	gi|240119348	16102	4.91	1044.18	1044.51	-0.3303	2	31	0.054	M.pTRKEYIR.Q
n.a	79700	1	S137	50S ribosomal protein L3	rplC	22244	9.91	1502.23	1502.63	-0.3973	0	72	1.6e-06	R.TQDATHGNpSLSHR.V

## Sheet: CDPK-beta
CDPKβ-mediated transphosphorylation of E. coli proteins
Fluorescence	emPAI	Counts	Site	Protein	Name	MW	pI	Mr(expt)	Mr(calc)	Delta	Miss cleavage	Score	Expect	Peptide
147.49	501	2	S431	DNA gyrase subunit B	gyrB	89950	5.77	2057.02	2056.94	0.0879	0	69	0.00011	R.DPALSELYLVEGNSAGGpSAK.Q
n.a	7870	1	T301S309	DNA-directed RNA polymerase subunit alpha	rpoA	36512	4.98	1490.99	1490.68	0.3164	1	59	7.3e-05	K.SLpTEIKDVLApSR.G
n.a	26400	2	S107S110	50S ribosomal protein L4	rplD	22087	9.72	1074.97	1075.47	-0.4969	0	52	0.00032	K.pSILpSELVR.Q
n.a	31200	3	S74	30S ribosomal protein S13	rpsM	13099	10.78	1042.01	1042.49	-0.4811	1	48	0.0051	R.EIpSMSIKR.L
		2	S74S76	30S ribosomal protein S13	rpsM	13099	10.78	1121.96	1122.45	-0.4993	1	49	0.0045	R.EIpSMpSIKR.L
n.a	20900	3	S75	50S ribosomal protein L14	rplN	13541	10.43	978.024	978.465	-0.4403	0	42	0.0083	R.RPDGpSVIR.F
n.a	91100	1	T17	30S ribosomal protein S4	rpsD	23469	10.05	1000.98	1001.45	-0.4626	0	39	0.0017	R.EGpTDLFLK.S
1146.63	95200	2	S78	DNA-binding protein HU-beta	hupB	9226	9.69	683.976	684.3	-0.3232	0	31	0.0099	K.VPpSFR.A
n.a	n.a	1	S185	Arabinose 5-phosphate isomerase GutQ	gutQ	34031	6.5	1014.99	1015.46	-0.4708	0	36	0.057	R.pSHPAGALGAR.L
n.a	8190	1	S95T96	30S ribosomal protein S11	rpsK	13845	11.33	1285.94	1285.52	0.4205	1	35	0.02	K.GPGPGREpSpTIR.A
n.a	n.a	1	S34	Putative uncharacterized protein	gi|218706132	17856	5.14	1146.81	1146.48	0.3284	0	31	0.0068	K.CDIPYpSTIR.G
n.a	16000	1	T58	50S ribosomal protein L27	rpmA	9124	10.59	909.975	910.395	-0.4199	0	30	0.011	R.DHpTLFAK.A
n.a	12800	1	T44	30S ribosomal protein S10	rpsJ	11736	9.68	1057.08	1057.57	-0.4879	1	28	0.059	R.GPIPLPpTRK.E
n.a	634000	2	S68T77	50S ribosomal protein L24	rplX	11316	10.21	1963.04	1962.89	0.1512	0	52	3.1e-05	K.EAAIQVpSNVAIFNAApTGK.A
n.a	119000	1	T70	50S ribosomal protein L17	rplQ	14365	11.05	1124.03	1124.52	-0.4918	1	50	0.001	R.pTRDNEIVAK.L
n.a	2500	1	S80	Translation initiation factor IF-2	infB	97350	5.85	1124.07	1124.56	-0.4916	1	48	0.00036	K.SKpSVQIEVR.K
n.a	8190	2	S113	Isocitrate dehydrogenase [NADP]	icd	45757	5.15	851.043	851.427	-0.3837	0	47	0.0025	R.pSLNVALR.Q
n.a	33200	1	S73	50S ribosomal protein L5	rplE	20302	9.49	686.998	687.299	-0.3015	0	39	0.042	K.pSVAGFK.I
n.a	805	1	S9	Acetyl-coenzyme A carboxylase carboxyl transferase subunit beta	accD	33322	8.67	1108.07	1108.56	-0.4981	1	46	0.0011	R.IKpSNITPTR.K
375.299	2660	1	S12	Thioredoxin	trxA	13798	6.02	1847.9	1847.81	0.0955	0	49	0.0011	M.GSSHHHHHHSpSGLVPR.G
		4	S3S12	Thioredoxin	trxA	13798	6.02	1927.85	1927.77	0.0749	0	41	0.00034	M.GSpSHHHHHHSpSGLVPR.G
n.a	82100	2	T177	30S ribosomal protein S3	rpsC	25983	10.27	914.067	914.474	-0.4066	0	41	0.029	R.VPLHpTLR.A
n.a	n.a	2	T886	Putative toxin B	gi|194427690	338611	7.23	2240.18	2240.18	-0.0009	1	36	0.021	K.EKIAHQpTVEQVIDLIISPK.A
n.a	n.a	4	S24	Putative enterotoxin	gi|15803518	62153	6.58	1140.02	1139.54	0.4815	1	31	0.011	K.NNPPYLpSKK.R

## Sheet: FLS2
FLS2-mediated transphosphorylation of E. coli proteins
Fluorescence	emPAI	Counts	Site	Protein	Name	MW	pI	Mr(expt)	Mr(calc)	Delta	Miss cleavage	Score	Expect	Peptide
n.a.	8190	3	S113	Isocitrate dehydrogenase [NADP]	icd	45757	5.15	851.055	851.427	-0.3713	0	43	0.0036	R.pSLNVALR.Q
